# Supplementary material for: Associations between Meat and Vegetable Intake, Cooking Methods, and Asthenozoospermia: A Hospital-Based Case–Control Study in China
Source: Nutrients. 2022 May 7;14(9):1956. doi: 10.3390/nu14091956 (PMC9104795; doi:10.3390/nu14091956)
Supplement: Supplementary file 1 [file nutrients-14-01956-s001.zip]

Archive with 5 entries (3 files):
- nutrients-1661098-supplementary/
- nutrients-1661098-supplementary/Supplementary/
- nutrients-1661098-supplementary/Supplementary/supplA-D.pdf
- nutrients-1661098-supplementary/Supplementary/Supplementary Figure 1.tif
- nutrients-1661098-supplementary/Supplementary/Supplementary tables_revised.pdf
